# Supplementary material for: Differential Expression of Lonp1 Isoforms in Cancer Cells
Source: Cells. 2022 Dec 6;11(23):3940. doi: 10.3390/cells11233940 (PMC9739308; doi:10.3390/cells11233940)
Supplement: Supplementary file 1 [file cells-11-03940-s001.zip]

Archive with 1 entries (1 files):
- cells-1924032-supplementary.pdf
